# Supplementary material for: VarElect: the phenotype-based variation prioritizer of the GeneCards Suite
Source: BMC Genomics. 2016 Jun 23;17(Suppl 2):444. doi: 10.1186/s12864-016-2722-2 (PMC4928145; doi:10.1186/s12864-016-2722-2)
Supplement: Additional file 3: Table S2. — Gene lists and corresponding phenotypes for Phenomyzer and Exomiser benchmarking. (XLSX 16.0 kb) [file 12864_2016_2722_MOESM3_ESM.xlsx]

## Sheet: Table S2
#	gene list	probe gene	mutation	probe-phenotype source	VarElect phenotype string	Phenomyzer translation of phenotype tp HPO	VarElect number of phenotypes	Exomiser number of phenotypes	rank by VarElact	rank by EXOMISER_GENE_PHENO_SCORE	rank by EXOMISER_GENE_COMBINED_SCORE
1	AXIN1,HNF1A,MND1,PTPRD,SPAG9,TNRC6A,TAX1BP1,COG7,FRMPD1,FAT3,CRY2,NCOA7,MAP3K6,RRBP1,CELSR3,PFKP,CDCA2,NOP16,KMT2C,ASGR2,ZNF675,DNAH8,SKA3,TPTE,CTBP2,THRAP3,SLC39A14,ECM2,ZNF76,ABI3BP,CASP6,RASGEF1B,ERGIC1,FBXO33,ZNF462,UACA,TOP2A,USP2,CCDC130,CACNA2D3,KIF13A,KCNG2,TFB1M,TMPRSS9,BTBD9,PGF,TNXB,AKR1C1,MME,NFE2L3,CYP2E1,KLF17,FKBP4,RAB7L1,USP19,TBP,VEZF1,CDK11A,MAP3K4,RALY,PRB4,MAGI1,UBXN11,FARP2,P…	CALCR	chr7:93098070 T>C	weizmann	diarrhea	HP:0002014	1	1	20	340	187
2	AXIN1,HNF1A,MND1,PTPRD,SPAG9,TNRC6A,TAX1BP1,COG7,FRMPD1,FAT3,CRY2,NCOA7,MAP3K6,RRBP1,CELSR3,PFKP,CDCA2,NOP16,KMT2C,ASGR2,ZNF675,DNAH8,SKA3,TPTE,CTBP2,THRAP3,SLC39A14,ECM2,ZNF76,ABI3BP,CASP6,RASGEF1B,ERGIC1,FBXO33,ZNF462,UACA,TOP2A,USP2,CCDC130,CACNA2D3,KIF13A,KCNG2,TFB1M,TMPRSS9,BTBD9,PGF,TNXB,AKR1C1,MME,NFE2L3,CYP2E1,KLF17,FKBP4,RAB7L1,USP19,TBP,VEZF1,CDK11A,MAP3K4,RALY,PRB4,MAGI1,UBXN11,FARP2,P…	COL4A1	chr13:110819549 C>A	Toldot	Porencephaly	HP:0002132	1	1	1	1	1
3	AXIN1,HNF1A,MND1,PTPRD,SPAG9,TNRC6A,TAX1BP1,COG7,FRMPD1,FAT3,CRY2,NCOA7,MAP3K6,RRBP1,CELSR3,PFKP,CDCA2,NOP16,KMT2C,ASGR2,ZNF675,DNAH8,SKA3,TPTE,CTBP2,THRAP3,SLC39A14,ECM2,ZNF76,ABI3BP,CASP6,RASGEF1B,ERGIC1,FBXO33,ZNF462,UACA,TOP2A,USP2,CCDC130,CACNA2D3,KIF13A,KCNG2,TFB1M,TMPRSS9,BTBD9,PGF,TNXB,AKR1C1,MME,NFE2L3,CYP2E1,KLF17,FKBP4,RAB7L1,USP19,TBP,VEZF1,CDK11A,MAP3K4,RALY,PRB4,MAGI1,UBXN11,FARP2,P…	GABRQ	chrX:151820070 T>C	weizmann	congenital cerebellar ataxia	HP:0002073 (Progressive cerebellar ataxia)	1	1	14	386	257
4	AXIN1,HNF1A,MND1,PTPRD,SPAG9,TNRC6A,TAX1BP1,COG7,FRMPD1,FAT3,CRY2,NCOA7,MAP3K6,RRBP1,CELSR3,PFKP,CDCA2,NOP16,KMT2C,ASGR2,ZNF675,DNAH8,SKA3,TPTE,CTBP2,THRAP3,SLC39A14,ECM2,ZNF76,ABI3BP,CASP6,RASGEF1B,ERGIC1,FBXO33,ZNF462,UACA,TOP2A,USP2,CCDC130,CACNA2D3,KIF13A,KCNG2,TFB1M,TMPRSS9,BTBD9,PGF,TNXB,AKR1C1,MME,NFE2L3,CYP2E1,KLF17,FKBP4,RAB7L1,USP19,TBP,VEZF1,CDK11A,MAP3K4,RALY,PRB4,MAGI1,UBXN11,FARP2,P…	MYBPC1	chr12:102025916 G>A	weizmann	arthrogryposis multiple*	HP:0002804 (Arthrogryposis multiplex congenita)	1	1	2	1	1
5	AXIN1,HNF1A,MND1,PTPRD,SPAG9,TNRC6A,TAX1BP1,COG7,FRMPD1,FAT3,CRY2,NCOA7,MAP3K6,RRBP1,CELSR3,PFKP,CDCA2,NOP16,KMT2C,ASGR2,ZNF675,DNAH8,SKA3,TPTE,CTBP2,THRAP3,SLC39A14,ECM2,ZNF76,ABI3BP,CASP6,RASGEF1B,ERGIC1,FBXO33,ZNF462,UACA,TOP2A,USP2,CCDC130,CACNA2D3,KIF13A,KCNG2,TFB1M,TMPRSS9,BTBD9,PGF,TNXB,AKR1C1,MME,NFE2L3,CYP2E1,KLF17,FKBP4,RAB7L1,USP19,TBP,VEZF1,CDK11A,MAP3K4,RALY,PRB4,MAGI1,UBXN11,FARP2,P…	TLN1	chr9:35698612 A>G	weizmann	"capillary leak" or "endothelial hyperpermeability" or "focal adhesion"	HP:0003991	3	1	3	336	583
6	AXIN1,HNF1A,MND1,PTPRD,SPAG9,TNRC6A,TAX1BP1,COG7,FRMPD1,FAT3,CRY2,NCOA7,MAP3K6,RRBP1,CELSR3,PFKP,CDCA2,NOP16,KMT2C,ASGR2,ZNF675,DNAH8,SKA3,TPTE,CTBP2,THRAP3,SLC39A14,ECM2,ZNF76,ABI3BP,CASP6,RASGEF1B,ERGIC1,FBXO33,ZNF462,UACA,TOP2A,USP2,CCDC130,CACNA2D3,KIF13A,KCNG2,TFB1M,TMPRSS9,BTBD9,PGF,TNXB,AKR1C1,MME,NFE2L3,CYP2E1,KLF17,FKBP4,RAB7L1,USP19,TBP,VEZF1,CDK11A,MAP3K4,RALY,PRB4,MAGI1,UBXN11,FARP2,P…	ANK1	chr8:41525865 G>A	PubMed	splenomegaly AND "hyperbilirubinemia"	HP:0002904, HP:0001744	2	2	6	246	25
7	AXIN1,HNF1A,MND1,PTPRD,SPAG9,TNRC6A,TAX1BP1,COG7,FRMPD1,FAT3,CRY2,NCOA7,MAP3K6,RRBP1,CELSR3,PFKP,CDCA2,NOP16,KMT2C,ASGR2,ZNF675,DNAH8,SKA3,TPTE,CTBP2,THRAP3,SLC39A14,ECM2,ZNF76,ABI3BP,CASP6,RASGEF1B,ERGIC1,FBXO33,ZNF462,UACA,TOP2A,USP2,CCDC130,CACNA2D3,KIF13A,KCNG2,TFB1M,TMPRSS9,BTBD9,PGF,TNXB,AKR1C1,MME,NFE2L3,CYP2E1,KLF17,FKBP4,RAB7L1,USP19,TBP,VEZF1,CDK11A,MAP3K4,RALY,PRB4,MAGI1,UBXN11,FARP2,P…	TTC37	chr5:94852859 A>G	weizmann	diarrhea or "failure to thrive"	HP:0002014, HP:0001508	2	2	1	297	27
8	AXIN1,HNF1A,MND1,PTPRD,SPAG9,TNRC6A,TAX1BP1,COG7,FRMPD1,FAT3,CRY2,NCOA7,MAP3K6,RRBP1,CELSR3,PFKP,CDCA2,NOP16,KMT2C,ASGR2,ZNF675,DNAH8,SKA3,TPTE,CTBP2,THRAP3,SLC39A14,ECM2,ZNF76,ABI3BP,CASP6,RASGEF1B,ERGIC1,FBXO33,ZNF462,UACA,TOP2A,USP2,CCDC130,CACNA2D3,KIF13A,KCNG2,TFB1M,TMPRSS9,BTBD9,PGF,TNXB,AKR1C1,MME,NFE2L3,CYP2E1,KLF17,FKBP4,RAB7L1,USP19,TBP,VEZF1,CDK11A,MAP3K4,RALY,PRB4,MAGI1,UBXN11,FARP2,P…	RFX3	chr9:3293246 A>C	weizmann	"left right asymmetry" or heterotaxy or ciliogenesis	HP:0011551, OMIM:208530,	3	2	1	7	331
9	AXIN1,HNF1A,MND1,PTPRD,SPAG9,TNRC6A,TAX1BP1,COG7,FRMPD1,FAT3,CRY2,NCOA7,MAP3K6,RRBP1,CELSR3,PFKP,CDCA2,NOP16,KMT2C,ASGR2,ZNF675,DNAH8,SKA3,TPTE,CTBP2,THRAP3,SLC39A14,ECM2,ZNF76,ABI3BP,CASP6,RASGEF1B,ERGIC1,FBXO33,ZNF462,UACA,TOP2A,USP2,CCDC130,CACNA2D3,KIF13A,KCNG2,TFB1M,TMPRSS9,BTBD9,PGF,TNXB,AKR1C1,MME,NFE2L3,CYP2E1,KLF17,FKBP4,RAB7L1,USP19,TBP,VEZF1,CDK11A,MAP3K4,RALY,PRB4,MAGI1,UBXN11,FARP2,P…	SUOX	chr12:56397912 C>A	weizmann	"cystic leukoencephalopaty" or "mental retardation" or microcephaly or "subcortical cysts" or epilepsy	HP:0002352, HP:0001249, HP:0000252, HP:0001250	5	4	209	330	170
10	AXIN1,HNF1A,MND1,PTPRD,SPAG9,TNRC6A,TAX1BP1,COG7,FRMPD1,FAT3,CRY2,NCOA7,MAP3K6,RRBP1,CELSR3,PFKP,CDCA2,NOP16,KMT2C,ASGR2,ZNF675,DNAH8,SKA3,TPTE,CTBP2,THRAP3,SLC39A14,ECM2,ZNF76,ABI3BP,CASP6,RASGEF1B,ERGIC1,FBXO33,ZNF462,UACA,TOP2A,USP2,CCDC130,CACNA2D3,KIF13A,KCNG2,TFB1M,TMPRSS9,BTBD9,PGF,TNXB,AKR1C1,MME,NFE2L3,CYP2E1,KLF17,FKBP4,RAB7L1,USP19,TBP,VEZF1,CDK11A,MAP3K4,RALY,PRB4,MAGI1,UBXN11,FARP2,P…	TNNT1	chr19: 55648508 GGAG> ACAGCACTA	PMID: 26296490	"early respiratory failure" OR "stiffness of the cervical spine" OR "rod like structure"	HP:0002878, HP:0004631 (Decreased cervical spine flexion…),	3	2	7	312	149
