# Supplementary material for: VarElect: the phenotype-based variation prioritizer of the GeneCards Suite
Source: BMC Genomics. 2016 Jun 23;17(Suppl 2):444. doi: 10.1186/s12864-016-2722-2 (PMC4928145; doi:10.1186/s12864-016-2722-2)
Supplement: Additional file 4: Table S3. — Vcf file produced from the exome sequencing of the Congenital Diarrhea clinical case described in the results section. (GZ 14654 kb) [file 12864_2016_2722_MOESM4_ESM.gz]

Archive with 1 entries (1 files):
- VarElect paper Supp Mat 1 Congenital Diarrhea.vcf
