# Supplementary material for: VarElect: the phenotype-based variation prioritizer of the GeneCards Suite
Source: BMC Genomics. 2016 Jun 23;17(Suppl 2):444. doi: 10.1186/s12864-016-2722-2 (PMC4928145; doi:10.1186/s12864-016-2722-2)
Supplement: Additional file 5: Table S4. — Two vcf files produced from the exome sequencing of the Capillary Leak Syndrome clinical case described in the results section, consisting of the inflicted child as well as cousin. (GZ 13018 kb) [file 12864_2016_2722_MOESM5_ESM.gz]

Archive with 2 entries (2 files):
- VarElect paper Supp Mat 2 Capillary Leak Syndrome Child.vcf
- VarElect paper Supp Mat 2 Capillary Leak Syndrome Cousin.vcf
