# Supplementary material for: VarElect: the phenotype-based variation prioritizer of the GeneCards Suite
Source: BMC Genomics. 2016 Jun 23;17(Suppl 2):444. doi: 10.1186/s12864-016-2722-2 (PMC4928145; doi:10.1186/s12864-016-2722-2)
Supplement: Additional file 6: Table S5. — Three vcf files produced from the exome sequencing of a trio belonging to the Apnea, Leigh-Like clinical case described in the results section. (GZ 13334 kb) [file 12864_2016_2722_MOESM6_ESM.gz]

Archive with 3 entries (3 files):
- VarElect paper Supp Mat 3 Apnea, Leigh-like Child.vcf
- VarElect paper Supp Mat 3 Apnea, Leigh-like Father.vcf
- VarElect paper Supp Mat 3 Apnea, Leigh-like Mother.vcf
